# Supplementary material for: BdCV1-Encoded P3 Silencing Suppressor Identification and Its Roles in Botryosphaeria dothidea, Causing Pear Ring Rot Disease
Source: Cells. 2023 Sep 29;12(19):2386. doi: 10.3390/cells12192386 (PMC10571871; doi:10.3390/cells12192386)
Supplement: Supplementary file 1 [file cells-12-02386-s001.zip]

Archive with 2 entries (2 files):
- supplementary figures.8.28.pptx
- Supplementary tables.pdf
